# Supplementary material for: Female and male life tables for seven wild primate species
Source: Sci Data. 2016 Mar 1;3:160006. doi: 10.1038/sdata.2016.6 (PMC4772651; doi:10.1038/sdata.2016.6)
Supplement: Supplementary file 1 [file sdata20166-isa1.zip]

Archive with 3 entries (3 files):
- i_Investigation.txt
- s_study_Bronikowski.txt
- a_assay_Bronikowski.txt
