# Supplementary material for: Female and male life tables for seven wild primate species
Source: Sci Data. 2016 Mar 1;3:160006. doi: 10.1038/sdata.2016.6 (PMC4772651; doi:10.1038/sdata.2016.6)
Supplement: Supplementary file 1 [file sdata20166-isa1.zip › i_Investigation.txt]

# Investigation File generated for Scientific Data with Investigation File Authoring Tool version 0.1.0 on 18/01/2016 - This metadata file is CC0
ONTOLOGY SOURCE REFERENCE
Term Source Name	NCBITAXON	GAZ	ENVO	OBI	ERO
Term Source File	http://data.bioontology.org/ontologies/NCBITAXON	http://data.bioontology.org/ontologies/GAZ	http://data.bioontology.org/ontologies/ENVO	http://data.bioontology.org/ontologies/OBI	http://data.bioontology.org/ontologies/ERO
Term Source Version	2015AA	$Revision: 1.512 $	releases/2014-09-16	2014-08-18	2013-08-02
Term Source Description	National Center for Biotechnology Information (NCBI) Organismal Classification	Gazetteer	Environment Ontology	Ontology for Biomedical Investigations	Eagle-I Research Resource Ontology
INVESTIGATION
Investigation Identifier
Investigation Title
Investigation Description
Investigation Submission Date
Investigation Public Release Date
INVESTIGATION PUBLICATIONS
Investigation PubMed ID
Investigation Publication DOI
Investigation Publication Author List
Investigation Publication Title
Investigation Publication Status
Investigation Publication Status Term Accession Number
Investigation Publication Status Term Source REF
INVESTIGATION CONTACTS
Investigation Person Last Name
Investigation Person Mid Initials
Investigation Person First Name
Investigation Person Address
Investigation Person Phone
Investigation Person Fax
Investigation Person Email
Investigation Person Affiliation
Investigation Person Roles
Investigation Person Roles Term Accession Number
Investigation Person Roles Term Source REF
STUDY
Study Identifier	10.1038/sdata.2016.6
Study Title	Female and male life tables for seven wild primate species
Study Submission Date	28/09/2015
Study Public Release Date	01/03/2016
Study Description	http://www.nature.com/articles/sdata20166#abstract
Study File Name	s_study_Bronikowski.txt
Comment[Subject Keywords]	/;//;/;//
Comment[Manuscript Licence]	CC BY-4.0
Comment[Experimental Metadata Licence]	CC0
Comment[Supplementary Information File Name]	
Comment[Supplementary Information File Type]	x-zip-compressed
Comment[Supplementary Information File URL]	http://www.nature.com/articles/sdata20166#supplementary-information
Comment[Data Repository]	Dryad Digital Repository
Comment[Data Record Accession]	doi:10.5061/dryad.v28t5
Comment[Data Record URI]	http://dx.doi.org/10.5061/dryad.v28t5
STUDY DESIGN DESCRIPTORS
Study Design Type	observation design	population data analysis objective	time series design
Study Design Type Term Accession Number	OBI:0300311	ERO:0100269	OBI:0500020
Study Design Type Term Source REF	OBI	ERO	OBI
STUDY PUBLICATIONS
Study PubMed ID	""	""	""
Study Publication DOI	doi:10.1126/science.1201571	doi:10.1073/pnas.1311857110	doi:10.1086/657443
Study Publication Author List	""	""	""
Study Publication Title	""	""	""
Study Publication Status	published	published	published
Study Publication Status Term Accession Number			
Study Publication Status Term Source REF			
STUDY FACTORS
Study Factor Name
Study Factor Type
Study Factor Type Term Accession Number
Study Factor Type Term Source REF
STUDY ASSAYS
Study Assay Measurement Type	population
Study Assay Measurement Type Term Accession Number	OBI:0000181
Study Assay Measurement Type Term Source REF	OBI
Study Assay Technology Type	census
Study Assay Technology Type Term Accession Number	""
Study Assay Technology Type Term Source REF	""
Study Assay Technology Platform	""
Study Assay File Name	a_assay_Bronikowski.txt
STUDY PROTOCOLS
Study Protocol Name	observation	data processing
Study Protocol Type	observational method	data transformation
Study Protocol Type Term Accession Number	ERO:0001317	OBI:0200000
Study Protocol Type Term Source REF	ERO	OBI
Study Protocol Description		
Study Protocol URI	""	""
Study Protocol Version		
Study Protocol Parameters Name	""	""
Study Protocol Parameters Name Term Accession Number	""	""
Study Protocol Parameters Name Term Source REF	""	""
Study Protocol Components Name	""	""
Study Protocol Components Type	""	""
Study Protocol Components Type Term Accession Number	""	""
Study Protocol Components Type Term Source REF	""	""
STUDY CONTACTS
Study Person Last Name	Bronikowski	Cords	Alberts	Altmann	Brockman	Fedigan	Pusey	Stoinski	Strier	Morris
Study Person First Name	Anne M.	Marina	Susan C.	Jeanne	Diane K.	Linda M.	Anne	Tara	Karen B.	William F.
Study Person Mid Initials										
Study Person Email	abroniko@iastate.edu	""	""	""	""	""	""	""	""	""
Study Person Phone										
Study Person Fax										
Study Person Address										
Study Person Affiliation	Department of Ecology, Evolution and Organismal Biology, Iowa State University, Ames, Iowa 50011, USA	Department of Ecology, Evolution and Environmental Biology, Columbia University, New York, New York 10027, USA	Department of Biology, Duke University, Durham, North Carolina 27708, USA	Institute of Primate Research, National Museums of Kenya, Nairobi, Kenya	Department of Anthropology, University of North Carolina, Charlotte, North Carolina 28223, USA	Department of Anthropology, University of Calgary, Calgary, Alberta, Canada T2N 1N4	Department of Evolutionary Anthropology, Duke University, Durham, North Carolina 27708, USA	The Dian Fossey Gorilla Fund International and Zoo Atlanta, Atlanta, Georgia 30315, USA	Department of Anthropology, University of Wisconsin-Madison, Madison, Wisconsin 53706, USA	Department of Biology, Duke University, Durham, North Carolina 27708, USA
Study Person Roles										
Study Person Roles Term Accession Number										
Study Person Roles Term Source REF										
Comment[Study Person ORCID]									0000-0003-2520-9110	
Comment[Funder]										
Comment[FundRef ID]										
Comment[Funder Term Source REF]										
Comment[Grant Identifier]										
