# Supplementary material for: Female and male life tables for seven wild primate species
Source: Sci Data. 2016 Mar 1;3:160006. doi: 10.1038/sdata.2016.6 (PMC4772651; doi:10.1038/sdata.2016.6)
Supplement: Supplementary file 1 [file sdata20166-isa1.zip › s_study_Bronikowski.txt]

Source Name	Characteristics[organism]	Term Source REF	Term Accession Number	Characteristics[geographical location]	Term Source REF	Term Accession Number	Characteristics[environment type]	Term Source REF	Term Accession Number	Protocol REF	Sample Name
population monitoring	Propithecus verreauxi	NCBITAXON	NCBITaxon:34825	Madagascar	GAZ	GAZ:00001108	terrestrial biome	ENVO	ENVO:00000446	observation	sifaka
population monitoring	Brachyteles hypoxanthus	NCBITAXON		Brazil	GAZ	GAZ:00002828	terrestrial biome	ENVO	ENVO:00000446	observation	muriqui
population monitoring	Cebus capucinus	NCBITAXON		Costa Rica	GAZ	GAZ:00002901	terrestrial biome	ENVO	ENVO:00000446	observation	capuchin
population monitoring	Papio cynocephalus	NCBITAXON		Kenya	GAZ	GAZ:00001101	terrestrial biome	ENVO	ENVO:00000446	observation	baboon
population monitoring	Cercopithecus mitis	NCBITAXON		Kenya	GAZ	GAZ:00001101	terrestrial biome	ENVO	ENVO:00000446	observation	blue monkey
population monitoring	Pan troglodytes	NCBITAXON	NCBITaxon:9598	Tanzania	GAZ	GAZ:00001103	terrestrial biome	ENVO	ENVO:00000446	observation	chimpanzee
population monitoring	Gorilla beringei	NCBITAXON		Rwanda	GAZ	GAZ:00001087	terrestrial biome	ENVO	ENVO:00000446	observation	gorilla
