# Supplementary material for: Female and male life tables for seven wild primate species
Source: Sci Data. 2016 Mar 1;3:160006. doi: 10.1038/sdata.2016.6 (PMC4772651; doi:10.1038/sdata.2016.6)
Supplement: Supplementary file 1 [file sdata20166-isa1.zip › a_assay_Bronikowski.txt]

Sample Name	Protocol REF	Assay Name	Raw Data File	Comment [Data Repository]	Comment [Data Record Accession]	Comment [Data Record URI]
sifaka	data processing	sifaka	ToUploadRevisedLife_Tables_for_Manuscript.xlsx	Dryad Digital Repository	doi:10.5061/dryad.v28t5	http://dx.doi.org/10.5061/dryad.v28t5
muriqui	data processing	muriqui	ToUploadRevisedLife_Tables_for_Manuscript.xlsx	Dryad Digital Repository	doi:10.5061/dryad.v28t5	http://dx.doi.org/10.5061/dryad.v28t5
capuchin	data processing	capuchin	ToUploadRevisedLife_Tables_for_Manuscript.xlsx	Dryad Digital Repository	doi:10.5061/dryad.v28t5	http://dx.doi.org/10.5061/dryad.v28t5
baboon	data processing	baboon	ToUploadRevisedLife_Tables_for_Manuscript.xlsx	Dryad Digital Repository	doi:10.5061/dryad.v28t5	http://dx.doi.org/10.5061/dryad.v28t5
blue monkey	data processing	blue monkey	ToUploadRevisedLife_Tables_for_Manuscript.xlsx	Dryad Digital Repository	doi:10.5061/dryad.v28t5	http://dx.doi.org/10.5061/dryad.v28t5
chimpanzee	data processing	chimpanzee	ToUploadRevisedLife_Tables_for_Manuscript.xlsx	Dryad Digital Repository	doi:10.5061/dryad.v28t5	http://dx.doi.org/10.5061/dryad.v28t5
gorilla	data processing	gorilla	ToUploadRevisedLife_Tables_for_Manuscript.xlsx	Dryad Digital Repository	doi:10.5061/dryad.v28t5	http://dx.doi.org/10.5061/dryad.v28t5
